# Supplementary material for: Graph neural network based coarse-grained mapping prediction
Source: Chem Sci. 2020 Aug 11;11(35):9524–31. doi: 10.1039/d0sc02458a (PMC8161155; doi:10.1039/d0sc02458a)
Supplement: SC-011-D0SC02458A-s001 [file SC-011-D0SC02458A-s001.txt]

File Name : fig_s1.eps

Caption : comparison of fasta representations of the sars-cov-2 main protease coarse grained mappings predicted by dsgpm model with baseline methods. predicted mappings from a) our dsgpm model b) metis and c) spectral clustering are illustrated. all three mappings presented here  have 32 cg beads. we have colored each one-letter label of amino acids by the color of cg bead to which each alpha-carbon belong.

File Name : fig_s2.eps

Caption : illustrations of previously studied cg mappings of 6 alkane molecules (n-hexane, isohexane, 2,3-dimethylbutane, n-octane, 3-ethylhexane, and 4-methylheptane) and dsgpm predicted cg mappings of the 6 molecules with varying cg bead number. the mappings enclosed in red boxes correspond highlight instances where the predicted mappings are identical to one of previously studied mappings with the same number of cg beads and hence have ami value as 1.

File Name : fig_s3.eps

Caption : visualization of cg mappings for 4 peptides. we compare the cg mappings predicted by dsgpm to the corresponding mappings determined by the widely used martini method. atoms and their adjacent bonds belonging to the same cg bead are highlighted with the same color.
